# Supplementary material for: An investigation of cardiac vagal tone over time and its relation to vigilance performance: a growth curve modeling approach
Source: Front Neuroergon. 2023 Dec 11;4:1244658. doi: 10.3389/fnrgo.2023.1244658 (PMC10790917; doi:10.3389/fnrgo.2023.1244658)
Supplement: Supplementary file 1 [file Presentation_1.zip]

Archive with 1 entries (1 files):
- FrontiersHRVGCMs_RMrkdn_PubRelevCode_FeedbackEdits_TitledChunks_DistroAStatement_09-06-2023.html
